# Supplementary material for: Validation of SFRP1 Promoter Hypermethylation in Plasma as a Prognostic Marker for Survival and Gemcitabine Effectiveness in Patients with Stage IV Pancreatic Adenocarcinoma
Source: Cancers (Basel). 2021 Nov 15;13(22):5717. doi: 10.3390/cancers13225717 (PMC8616084; doi:10.3390/cancers13225717)
Supplement: Supplementary file 1 [file cancers-13-05717-s001.zip]

Archive with 1 entries (1 files):
- cancers-1387869-supplementary.pdf
